# Supplementary material for: Assessment of liver and renal function tests among gasoline exposed gas station workers in Mekelle city, Tigray region, Northern Ethiopia
Source: PLoS One. 2020 Oct 9;15(10):e0239716. doi: 10.1371/journal.pone.0239716 (PMC7546501; doi:10.1371/journal.pone.0239716)
Supplement: S1 Data — (XLSX) [file pone.0239716.s003.xlsx]

## Sheet: Cases
ID	Sex	Age	Workduration(years)	ALT	AST	ALP	Tbil	urea	Creatinine	Uric acid
1	Male	35	4	22.8	28	66.8	0.33	25	0.87	6.3
2	Male	32	2	21.2	29.07	100.7	1.11	26.84	0.87	6.29
3	Male	50	5	27.6	30.35	87.2	0.34	35.39	0.93	5.4
4	Male	29	1	30.1	26.9	101.4	1.23	24.27	0.82	8.11
5	Male	23	1	19.4	21.11	65.4	0.48	28.19	0.9	7.97
6	Female	26	1	17.9	21.52	77.6	0.61	24.5	0.83	4.71
7	Female	50	14	34.5	28.5	89.7	0.41	46.3	1.2	6.8
8	Female	27	2	12.5	18	48.8	0.32	20	0.73	3.27
9	Male	26	1	15	17	45.2	0.51	32	0.9	3.6
10	Female	20	1	9.7	16	45.1	0.19	40.6	1	3.01
11	Male	22	1	14.5	18	51.8	0.42	18.5	0.69	3.99
12	Female	22	1	9.3	16	55.5	0.3	27	0.87	3.31
13	Male	24	1	14.3	19	74.2	1.12	32.7	0.95	5.94
`14	Female	24	1	20.1	19	107.7	0.55	33	1	5.27
15	Male	26	1	23.1	33	92.2	0.45	31.8	0.97	6.14
16	Female	19	0.83	13.9	16.9	76.2	0.54	31	0.9	7.5
17	Female	30	5	29.4	26.7	80.9	0.26	29.2	0.91	8.9
18	Male	23	4	15.1	18.5	85.9	0.49	21	0.8	3.8
19	Male	54	16	45.5	59.1	57.3	0.39	38.65	1.1	8.98
20	Male	25	1	18.8	21.67	63.9	0.15	17.8	0.68	5.4
21	Male	30	13	31	29	76	0.75	40.38	1.1	5.5
22	Female	39	8	27	28	56	0.76	26.7	0.86	7.7
23	Male	40	12	31	32	76.4	1.07	35.9	1.06	5.3
24	Male	28	11	44.5	49.7	85.3	1.3	31.6	0.96	4.7
25	Female	25	4	29.8	27.4	85.5	0.74	32.9	1	4.74
26	Female	24	1	19.8	22.3	68.3	1.08	32	0.98	6.61
27	Male	30	11	35	31.9	75.7	0.58	34	0.95	6.3
28	Female	35	11	28	27	73	0.43	33	0.9	5.4
29	Male	25	5	16	18	61	0.28	28.26	0.9	5.3
30	Male	24	3	23.7	30.4	64.6	0.23	23.97	0.81	5.29
31	Male	32	10	56.3	52.4	83.7	0.42	51.59	1.39	8
32	Male	38	8	47.1	41.4	92.7	0.4	32	0.93	4.16
33	Female	25	2	28.9	28	61.7	0.41	18.8	0.7	4.14
34	Male	22	5	20.4	27.4	69.4	0.56	20.4	0.73	3.6
35	Female	28	2	17.5	21	39.8	0.24	22.8	0.78	3.41
36	Male	28	6	18.5	19.8	79.6	0.47	19.4	0.69	2.84
37	Female	45	8	22	25	74	0.5	36	1.02	6.7
38	Male	32	11	29	27	96	0.67	35	0.95	5.8
39	Male	28	3	21	18	60	0.56	30	0.94	6.3
40	Male	28	5	25	25	66	0.74	23	0.83	7
41	Male	46	8	24	23	65	0.8	35	1.04	6.4
42	Male	33	11	28	27	95	0.45	35	0.98	6.5
43	Male	19	1	12	14	98	0.34	21	0.81	4.5

## Sheet: Control
ID	Sex	Age	ALT	AST	ALP	Tbil	urea	creatinine	Uric acid
44	male	33	26.14	27	60.9	0.2	18	0.8	4.1
45	male	28	17	20.85	88.1	0.45	21	0.9	5.2
46	male	32	14.79	16	53.53	0.6	28.65	0.95	3.9
47	male	31	26	23	68	0.81	17	0.82	3.6
48	male	28	15.09	13.77	76	0.52	19	0.91	4
49	female	24	9	13	96	0.42	23	0.92	3.7
50	female	30	24	22	51.39	0.46	17.2	0.65	4.7
51	female	37	14.24	12.76	86.04	0.36	19.6	0.87	3.6
52	male	25	26.72	16.8	91	0.48	20.42	0.94	4.5
53	female	30	12.19	18.53	74.3	0.26	17	0.76	3.1
54	male	42	32.1	18.9	55.6	0.57	18.6	0.84	6
55	female	22	9.17	16.8	86	0.48	20	0.79	4.3
56	male	27	23.4	23.4	119	0.65	24.8	0.87	4.8
57	female	23	14.2	15	90	0.45	13.9	0.63	2.8
58	male	24	16.2	25.5	101	0.34	17.4	0.65	5.7
59	female	20	26	26	86.9	0.28	16.2	0.97	4.7
60	female	26	11.13	15.51	103	0.54	14	0.62	3.9
61	male	31	24.5	28.4	99	0.46	18	0.76	3.8
62	male	35	30.1	28.4	63	1.17	17	0.89	4.5
63	male	29	23.7	24.2	64.5	0.48	18.9	0.68	5.3
64	male	33	17.1	16	108	0.38	18.6	0.73	4.2
65	female	28	14	18	72	0.22	16.9	0.69	2.6
66	male	24	20.5	23	84	0.61	14.8	0.75	3.7
67	male	50	15.83	20.62	85.31	0.51	20.1	0.78	3.1
68	male	34	20.65	18.14	87	0.21	19.48	0.65	3.8
69	female	28	25.73	18.77	58.8	0.62	32.9	1	4.3
70	male	32	17.12	18.09	101	1.1	28.51	0.87	5.3
71	female	41	19	26.6	96.6	0.36	24.4	0.76	4.8
72	male	52	19.14	25.23	68.2	0.7	20.13	0.85	3.9
73	male	27	20.6	16	104	0.54	21	0.67	5.3
74	male	37	23	26.6	72	0.72	21	0.68	4.5
75	male	48	20	20	102	0.34	26.6	0.9	4.2
76	female	24	19.5	21	82	0.32	17.6	0.8	3.6
77	male	32	16	18	91	0.38	19	0.76	2.8
78	female	30	27	26	105	0.55	18	0.9	2.9
79	male	31	25	26	69.6	0.46	19	0.85	4.8
80	female	23	19	16.5	70.2	0.4	17	0.64	5.1
81	male	24	11.12	16.5	104	0.26	19.21	0.87	3.5
82	male	28	27.96	25	72.2	0.28	19.53	0.69	4.2
83	male	25	11.46	16.5	86.4	0.68	21.4	0.78	3.9
84	male	28	9.4	12.5	73	0.71	20.8	0.91	4.82
85	male	26	16.1	16.5	79	0.85	21.3	0.84	4.7
86	female	21	18.5	21	82	0.41	19.6	0.73	5
87	female	20	10.86	15	94	0.46	22	0.95	4.4
88	male	23	17.53	21.34	98.7	0.43	22	0.83	4.6
89	male	27	14	15.5	86.2	0.42	20.9	0.85	4.2
90	female	30	24	22	51.39	0.46	20.2	0.68	4.7
